# Supplementary material for: Biosorbent treatment of fluorene using activated carbon derived from the pyrolysis process of date pit wastes
Source: Sci Rep. 2024 Sep 26;14:22039. doi: 10.1038/s41598-024-72127-2 (PMC11427576; doi:10.1038/s41598-024-72127-2)
Supplement: Supplementary file 1 — Supplementary Information. [file 41598_2024_72127_MOESM1_ESM.zip]

Archive with 1 entries (1 files):
- Supplementary file  27 August 2024.docx
